# Supplementary material for: Surface Display of Type 1 Fimbriae on Shigella flexneri Induces Antigen-Specific Immune Response via Oral Route
Source: Vaccines (Basel). 2025 Mar 6;13(3):280. doi: 10.3390/vaccines13030280 (PMC11945882; doi:10.3390/vaccines13030280)
Supplement: Supplementary file 1 [file vaccines-13-00280-s001.zip]

Archive with 1 entries (1 files):
- vaccines-3461590-supplementary.pdf
